# Supplementary material for: Cultural and Sex-Related Differences in Free-Word Associations with “Sweets”: A Multinational Online Study
Source: Nutrients. 2026 May 30;18(11):1771. doi: 10.3390/nu18111771 (PMC13258868; doi:10.3390/nu18111771)
Supplement: Supplementary file 1 [file nutrients-18-01771-s001.zip]

Archive with 1 entries (1 files):
- nutrients-4268604-supplementary.pdf
